# Supplementary material for: A Shortened Upper Extremity Functional Capacity Evaluation for Patients with Complaints of Hand, Wrist, Forearm, and Elbow: Composition and Assessment of Construct Validity and Test–Retest Reliability
Source: J Occup Rehabil. 2025 May 19;36(2):570–9. doi: 10.1007/s10926-025-10298-z (PMC13099714; doi:10.1007/s10926-025-10298-z)
Supplement: Supplementary file 1 — Supplementary file1 (XLSX 32 KB) [file 10926_2025_10298_MOESM1_ESM.xlsx]

## Sheet: Construct validity of UE-FCE
			Construct validity of the shortened UE-FCE: results of testing predefined hypotheses
			The shortened UE-FCE was not tested separately but derived from the data of the original UE-FCE. Spearman’s rank correlation coefficients (r) were calculated to assess associations with other measurements. Correlation coefficients were interpreted as follows: 0.00–0.25 weak, 0.26–0.50 moderate, 0.51–0.75 strong, above 0.75 very strong. Known-group differences were assessed using Mann-Whitney U te…
	Hand grip strength				HGS left pos 1					HGS left pos 2					HGS left pos 3					HGS left pos 4					HGS left pos 5
				expected |r|	tested	sig (2-tailed)	95% CI (lower)	95% CI (upper)	confirmed	tested	sig (2-tailed)	95% CI (lower)	95% CI (upper)	confirmed	tested	sig (2-tailed)	95% CI (lower)	95% CI (upper)	confirmed	tested	sig (2-tailed)	95% CI (lower)	95% CI (upper)	confirmed	tested	sig (2-tailed)	95% CI (lower)	95% CI (upper)	confirmed
			QuickDASH	.26-.75	-0.351456	0.0179149	-0.587501	-0.060295	yes	-0.356429	0.0162507	-0.591289	-0.0658379	yes	-0.451792	0.00183702	-0.661909	-0.175848	yes	-0.346229	0.0198172	-0.583507	-0.0544886	yes	-0.371659	0.011945	-0.602825	-0.082929	yes
			PRWHE	.26-.75	-0.335365	0.024319	-0.575168	-0.0424845	yes	-0.36	0.0151382	-0.594003	-0.0698296	yes	-0.451203	0.00186564	-0.661484	-0.175146	yes	-0.341153	0.0218246	-0.579617	-0.0488689	yes	-0.403934	0.00592757	-0.626945	-0.119739	yes
			HFS	.26-.75	0.260181	0.08433	-0.0382816	0.516023	yes	0.302606	0.0433352	0.00680595	0.54971	yes	0.268771	0.0742218	-0.0292517	0.52291	yes	0.306428	0.0406311	0.0109288	0.552705	yes	0.254349	0.091783	-0.0443834	0.511328	no
			PDI	.26-.50	-0.365229	0.0136262	-0.597966	-0.0756919	yes	-0.395561	0.00715589	-0.62073	-0.110111	yes	-0.48656	0.000701405	-0.686724	-0.217812	yes	-0.369834	0.0124029	-0.601448	-0.0808726	yes	-0.413715	0.00472847	-0.634168	-0.131055	yes
			RAND-36 physicial functioning subscale	.26-.50	0.290641	0.0527629	-0.00603504	0.540292	yes	0.220794	0.144976	-0.0790569	0.484007	yes	0.341161	0.0218215	0.0488771	0.579623	yes	0.260938	0.0833973	-0.0374871	0.516632	yes	0.290409	0.0529611	-0.00628331	0.540109	yes
			RAND-36 social functioning subscale	.00-.50	0.324044	0.0298894	0.0300671	0.566424	yes	0.302947	0.0430883	0.00717312	0.549977	yes	0.421395	0.00394111	0.139994	0.639811	yes	0.351072	0.0180492	0.0598678	0.587208	yes	0.295591	0.0486797	-0.000734686	0.544196	yes
			RAND-36 vitality subscale	.00-.25	0.204848	0.182241	-0.0988263	0.473619	yes	0.188782	0.219725	-0.114993	0.460268	yes	0.260797	0.0872913	-0.0412225	0.519148	no	0.219544	0.152172	-0.0838946	0.485722	yes	0.210058	0.17113	-0.0935481	0.477922	yes
			RAND-36 mental health subscale	.00-.25	0.151539	0.326127	-0.15185	0.428832	yes	0.212715	0.165657	-0.0908506	0.48011	yes	0.254293	0.0957652	-0.0480254	0.513931	yes	0.207929	0.17561	-0.095707	0.476165	yes	0.198011	0.19759	-0.105726	0.467953	yes
			NRS-Pain	.00-.50	-0.376771	0.0107379	-0.606675	-0.0887059	yes	-0.342199	0.0213978	-0.580419	-0.0500248	yes	-0.341665	0.0216146	-0.58001	-0.0494351	yes	-0.35273	0.0174756	-0.588472	-0.0617128	yes	-0.360807	0.014896	-0.594615	-0.0707328	yes
			Score: male=female	no (m>f)	yes	0.106861	N/A	N/A	no	no	0.0104405	N/A	N/A	yes	no	0.00737435	N/A	N/A	yes	no	0.00791353	N/A	N/A	yes	no	0.000392537	N/A	N/A	yes
			Score: asymptomatic>symptomatic side	yes	yes	0.004	N/A	N/A	yes	yes	0.007	N/A	N/A	yes	yes	0.01	N/A	N/A	yes	yes	0.025	N/A	N/A	yes	no	0.108	N/A	N/A	no
					confirmed:				0.909091	confirmed:				1	confirmed:				0.909091	confirmed:				1	confirmed:				0.818182
					HGS right pos 1					HGS right pos 2					HGS right pos 3					HGS right pos 4					HGS right pos 5
				expected |r|	tested	sig (2-tailed)	95% CI (lower)	95% CI (upper)	confirmed	tested	sig (2-tailed)	95% CI (lower)	95% CI (upper)	confirmed	tested	sig (2-tailed)	95% CI (lower)	95% CI (upper)	confirmed	tested	sig (2-tailed)	95% CI (lower)	95% CI (upper)	confirmed	tested	sig (2-tailed)	95% CI (lower)	95% CI (upper)	confirmed
			QuickDASH	.26-.75	-0.220249	0.145996	-0.483559	0.0796136	no	-0.263758	0.0799974	-0.518895	0.0345273	yes	-0.203968	0.178969	-0.470106	0.0961695	no	-0.176807	0.245292	-0.44738	0.123418	no	-0.205493	0.175671	-0.471372	0.0946257	no
			PRWHE	.26-.75	-0.170094	0.263961	-0.441708	0.130083	no	-0.228714	0.130739	-0.490503	0.0709395	no	-0.198458	0.191255	-0.465525	0.101735	no	-0.189963	0.211347	-0.458433	0.110277	no	-0.213787	0.158501	-0.478234	0.0862055	no
			HFS	.26-.75	0.170077	0.264009	-0.1301	0.441693	no	0.170274	0.263446	-0.129904	0.441861	no	0.162889	0.285023	-0.137205	0.435595	no	0.16955	0.265514	-0.130622	0.441247	no	0.154163	0.311961	-0.145789	0.428158	no
			PDI	.26-.50	-0.194478	0.200491	-0.462207	0.105742	no	-0.273114	0.0694879	-0.52638	0.0246669	yes	-0.295831	0.0484886	-0.544385	0.000477508	yes	-0.250586	0.0968572	-0.50829	0.048309	yes	-0.260613	0.0837966	-0.516371	0.0378281	yes
			RAND-36 physicial functioning subscale	.26-.50	0.111947	0.464085	-0.186682	0.391638	no	0.15873	0.297667	-0.141302	0.432055	no	0.199036	0.189938	-0.101152	0.466006	yes	0.127575	0.403642	-0.171666	0.405262	yes	0.13932	0.361374	-0.160286	0.41542	yes
			RAND-36 social functioning subscale	~	-0.014025	0.927143	-0.303365	0.277683	yes	0.166349	0.274774	-0.133788	0.438534	yes	0.195503	0.198085	-0.104712	0.463061	yes	0.119162	0.435595	-0.179767	0.397944	yes	0.100428	0.511568	-0.197661	0.381517	yes
			RAND-36 vitality subscale	.00-.25	-0.0460032	0.766831	-0.335905	0.25186	yes	0.0722347	0.64124	-0.22759	0.359549	yes	0.121124	0.433505	-0.181329	0.402644	yes	0.110886	0.473637	-0.19113	0.393722	yes	0.0731626	0.63695	-0.226724	0.360378	yes
			RAND-36 mental health subscale	.00-.25	-0.00219784	0.988703	-0.295585	0.291568	yes	0.127687	0.408811	-0.175014	0.408335	yes	0.13066	0.397896	-0.172145	0.410905	yes	0.0888352	0.566348	-0.212034	0.374322	yes	0.0912812	0.555665	-0.209729	0.376486	yes
			NRS-Pain	.00-.50	-0.196474	0.195821	-0.463871	0.103734	yes	-0.17481	0.250748	-0.445695	0.125404	yes	-0.140943	0.355751	-0.416819	0.158707	yes	-0.135449	0.375	-0.41208	0.164046	yes	-0.176743	0.245464	-0.447326	0.123482	yes
			Score: male=female	no (m>f)	no	0.0379929	N/A	N/A	yes	no	0.000792331	N/A	N/A	yes	no	0.000100706	N/A	N/A	yes	no	6.13438e-05	N/A	N/A	yes	no	5.83371e-05	N/A	N/A	yes
			Score: asymptomatic>symptomatic side	yes	no	0.379	N/A	N/A	no	no	0.907	N/A	N/A	no	no	0.64	N/A	N/A	no	no	0.599	N/A	N/A	no	no	0.77	N/A	N/A	no
					confirmed:				0.454545	confirmed:				0.636364	confirmed:				0.636364	confirmed:				0.636364	confirmed:				0.636364
	Finger strength				Pinch left tip					Pinch left key					Pinch left palmar
				expected |r|	tested	sig (2-tailed)	95% CI (lower)	95% CI (upper)	confirmed	tested	sig (2-tailed)	95% CI (lower)	95% CI (upper)	confirmed	tested	sig (2-tailed)	95% CI (lower)	95% CI (upper)	confirmed
			QuickDASH	.26-.75	-0.223827	0.139395	-0.486498	0.0759534	no	-0.237781	0.115753	-0.497904	0.0615957	no	-0.186038	0.221111	-0.455144	0.114209	no
			PRWHE	.26-.75	-0.218408	0.149482	-0.482044	0.0814947	no	-0.191825	0.206823	-0.45999	0.108409	no	-0.212182	0.161723	-0.476909	0.087838	no
			HFS	.26-.75	0.285719	0.0570928	-0.011289	0.536399	yes	0.259971	0.0845894	-0.0385012	0.515855	yes	0.242037	0.109186	-0.0571919	0.501364	no
			PDI	.26-.50	-0.218763	0.148804	-0.482336	0.0811317	no	-0.305009	0.0416181	-0.551594	-0.00939743	yes	-0.221775	0.143153	-0.484813	0.0780538	no
			RAND-36 physicial functioning subscale	.26-.50	0.118478	0.438255	-0.180424	0.397347	no	0.221003	0.144587	-0.0788435	0.484178	no	0.184364	0.22537	-0.115883	0.453739	no
			RAND-36 social functioning subscale	.00-.50	0.135346	0.375367	-0.164146	0.411991	yes	0.327255	0.0282112	0.0335801	0.56891	yes	0.324995	0.029384	0.0311068	0.567161	yes
			RAND-36 vitality subscale	.00-.25	0.230774	0.131775	-0.0723894	0.494901	yes	0.279359	0.0662887	-0.0216484	0.53393	yes	0.204171	0.183721	-0.0995104	0.473059	yes
			RAND-36 mental health subscale	.00-.25	0.251786	0.0991966	-0.0506406	0.511915	yes	0.315144	0.0371897	0.0167668	0.561982	yes	0.19847	0.196533	-0.105264	0.468333	yes
			NRS-Pain	.00-.50	-0.258804	0.0860455	-0.514916	0.0397243	yes	-0.322229	0.030874	-0.565017	-0.0280847	yes	-0.215449	0.155212	-0.479606	0.0845126	yes
			Score: male=female	no (m>f)	no	0.018208	N/A	N/A	yes	no	0.000283729	N/A	N/A	yes	yes	0.0750794	N/A	N/A	no
			Score: asymptomatic>symptomatic side	yes	no	0.174	N/A	N/A	no	yes	0.041	N/A	N/A	yes	no	0.064	N/A	N/A	no
					confirmed:				0.545455	confirmed:				0.727273	confirmed:				0.363636
					Pinch right tip					Pinch right key					Pinch right palmar
				expected |r|	tested	sig (2-tailed)	95% CI (lower)	95% CI (upper)	confirmed	tested	sig (2-tailed)	95% CI (lower)	95% CI (upper)	confirmed	tested	sig (2-tailed)	95% CI (lower)	95% CI (upper)	confirmed
			QuickDASH	.26-.75	-0.216745	0.152683	-0.480674	0.0831914	no	-0.0590665	0.699929	-0.344601	0.236472	no	0.0837987	0.584183	-0.213379	0.366782	no
			PRWHE	.26-.75	-0.147983	0.331986	-0.422868	0.151841	no	0.0123656	0.935744	-0.27918	0.301824	no	0.157035	0.30292	-0.142968	0.430611	no
			HFS	.26-.75	0.191268	0.208169	-0.108968	0.459524	no	0.127469	0.404035	-0.171768	0.405171	no	0.0445566	0.771336	-0.249865	0.331437	no
			PDI	.26-.50	-0.202971	0.181149	-0.469278	0.0971778	no	-0.0951312	0.534196	-0.376839	0.202685	no	0.0541486	0.72388	-0.241024	0.340152	no
			RAND-36 physicial functioning subscale	.26-.50	0.0903946	0.554834	-0.207163	0.372644	no	-0.00883211	0.954082	-0.298539	0.282365	no	-0.09047	0.554502	-0.372711	0.207092	no
			RAND-36 social functioning subscale	.00-.50	0.184372	0.225348	-0.115874	0.453746	yes	0.0923898	0.546095	-0.205278	0.374412	yes	0.0527552	0.730716	-0.242312	0.338889	yes
			RAND-36 vitality subscale	.00-.25	0.305682	0.0436037	0.00652083	0.554621	no	0.169333	0.271833	-0.134347	0.443937	yes	0.00853872	0.956131	-0.285883	0.301487	yes
			RAND-36 mental health subscale	.00-.25	0.307849	0.0420609	0.0088611	0.55631	no	0.209524	0.172246	-0.0940898	0.477481	yes	0.0489715	0.752247	-0.249133	0.338599	yes
			NRS-Pain	.00-.50	-0.10518	0.49169	-0.3857	0.193142	yes	-0.00717091	0.962712	-0.296993	0.28386	yes	0.119502	0.434276	-0.17944	0.398241	yes
			Score: male=female	no (m>f)	no	0.0110978	N/A	N/A	yes	no	1.56746e-05	N/A	N/A	yes	no	6.66857e-05	N/A	N/A	yes
			Score: asymptomatic>symptomatic side	yes	no	0.77	N/A	N/A	no	no	0.815	N/A	N/A	no	no	0.482	N/A	N/A	no
					confirmed:				0.272727	confirmed:				0.454545	confirmed:				0.454545
	Fingertip dexterity				PPT dominant					PPT nondominant
				expected |r|	tested	sig (2-tailed)	95% CI (lower)	95% CI (upper)	confirmed	tested	sig (2-tailed)	95% CI (lower)	95% CI (upper)	confirmed
			QuickDASH	.26-.75	-0.244775	0.105113	-0.503587	0.0543516	no	-0.340724	0.022002	-0.579288	-0.0483942	yes
			PRWHE	.26-.75	-0.160105	0.293446	-0.433227	0.139948	no	-0.230387	0.12787	-0.491871	0.0692196	no
			HFS	.26-.75	0.142603	0.350055	-0.15709	0.418248	no	0.10392	0.496921	-0.194341	0.384592	no
			PDI	.26-.50	-0.232712	0.123962	-0.493771	0.066826	no	-0.260886	0.0834611	-0.51659	0.0375416	yes
			RAND-36 physicial functioning subscale	.26-.50	0.23155	0.125904	-0.0680229	0.492822	no	0.341962	0.021494	0.0497626	0.580238	yes
			RAND-36 social functioning subscale	.00-.50	0.0964827	0.528376	-0.201404	0.378034	yes	0.186199	0.220704	-0.114047	0.455279	yes
			RAND-36 vitality subscale	.00-.25	0.111816	0.469913	-0.190242	0.394534	yes	0.263264	0.0842342	-0.0386346	0.521122	yes
			RAND-36 mental health subscale	.00-.25	0.31256	0.0388593	0.0139621	0.559976	yes	0.354897	0.0180852	0.0605273	0.592474	yes
			NRS-Pain	.00-.50	-0.32874	0.0274626	-0.570058	-0.0352061	yes	-0.23798	0.11544	-0.498066	0.0613903	yes
			Score: male=female	yes	yes	0.397463	N/A	N/A	yes	no	0.0321599	N/A	N/A	no
			Score: asymptomatic>symptomatic side	yes	no	0.891	N/A	N/A	no	yes	0.039	N/A	N/A	yes
					confirmed:				0.454545	confirmed:				0.727273
	Hand and forearm dexterity				CMDT dominant					CMDT nondominant
				expected |r|	tested	sig (2-tailed)	95% CI (lower)	95% CI (upper)	confirmed	tested	sig (2-tailed)	95% CI (lower)	95% CI (upper)	confirmed
			QuickDASH	.26-.75	0.10975	0.472955	-0.188782	0.389713	no	0.286446	0.0564359	-0.0105141	0.536975	yes
			PRWHE	.26-.75	-0.0227805	0.881921	-0.311467	0.269756	no	0.142518	0.350348	-0.157174	0.418174	no
			HFS	.26-.75	-0.0315467	0.837012	-0.319537	0.261779	no	-0.187257	0.218047	-0.456166	0.112989	no
			PDI	.26-.50	0.0499307	0.744634	-0.244918	0.336326	no	0.245048	0.104715	-0.0540689	0.503808	no
			RAND-36 physicial functioning subscale	.26-.50	-0.0785411	0.608065	-0.362094	0.218316	no	-0.281265	0.0612526	-0.532867	0.0160291	yes
			RAND-36 social functioning subscale	.00-.50	-0.114645	0.453318	-0.393999	0.1841	yes	-0.256193	0.0893736	-0.512814	0.0424568	yes
			RAND-36 vitality subscale	.00-.25	-0.126866	0.411857	-0.407623	0.175806	yes	-0.24439	0.109869	-0.50595	0.0583293	yes
			RAND-36 mental health subscale	.00-.25	-0.194676	0.205401	-0.46518	0.109081	yes	-0.282063	0.0635971	-0.536069	0.0187777	no
			NRS-Pain	.00-.50	0.029544	0.847231	-0.263605	0.317697	yes	0.168172	0.269475	-0.131986	0.44008	yes
			Score: male=female	yes	yes	0.721932	N/A	N/A	yes	yes	0.593297	N/A	N/A	yes
			Score: asymptomatic>symptomatic side	yes	no	0.783	N/A	N/A	no	no	0.056	N/A	N/A	no
					confirmed:				0.454545	confirmed:				0.545455
	Overhead working Overhead lifting				Overhead lifting					Overhead working
				expected |r|	tested	sig (2-tailed)	95% CI (lower)	95% CI (upper)	confirmed	tested	sig (2-tailed)	95% CI (lower)	95% CI (upper)	confirmed
			QuickDASH	.26-.75	-0.433614	0.00292391	-0.64874	-0.154315	yes	-0.373123	0.0115878	-0.603929	-0.0845821	yes
			PRWHE	.26-.75	-0.371453	0.0119959	-0.602669	-0.0826969	yes	-0.379893	0.0100534	-0.609021	-0.0922439	yes
			HFS	.26-.75	0.40519	0.00576014	0.121188	0.627875	yes	0.336562	0.0237845	0.0438028	0.57609	yes
			PDI	.26-.50	-0.450242	0.00191316	-0.660792	-0.174002	yes	-0.318435	0.0330183	-0.562071	-0.0239499	yes
			RAND-36 physicial functioning subscale	.26-.50	0.426607	0.00347449	0.146088	0.643627	yes	0.166394	0.274642	-0.133744	0.438573	no
			RAND-36 social functioning subscale	.00-.50	0.306983	0.0402501	0.0115283	0.553139	yes	0.100496	0.511283	-0.197597	0.381576	yes
			RAND-36 vitality subscale	.00-.25	0.231567	0.130415	-0.0715738	0.495547	yes	-0.116271	0.452288	-0.398421	0.185982	yes
			RAND-36 mental health subscale	.00-.25	0.284232	0.0615007	-0.0164703	0.537784	no	0.0575672	0.710509	-0.241207	0.346374	yes
			NRS-Pain	.00-.50	-0.295849	0.0484742	-0.544399	0.000458162	yes	-0.341188	0.0218103	-0.579644	-0.0489074	yes
			Score: male=female	no (m>f)	yes	0.000731593	N/A	N/A	yes	no	0.413291	N/A	N/A	no
					confirmed:				0.9	confirmed:				0.8
	UE-FCE: upper extremity functional capacity evaluation. QuickDASH: shortened version of the Disabilities of the Arm, Shoulder and Hand. PRWHE: Patient Rated Wrist/Hand Evaluation. HFS: Hand Function Sort. PDI: Pain Disability Index. NRS Pain: Numeric Pain Rating Scale. RAND-36: RAND 36-item Health Survey. HGS: hand grip strength. PPT: Purdue pegboard test. CMDT: Complete Minnesota dexterity test.
